# Supplementary material for: Structural Breakdown of Collagen Type I Elastin Blend Polymerization
Source: Polymers (Basel). 2022 Oct 20;14(20):4434. doi: 10.3390/polym14204434 (PMC9611167; doi:10.3390/polym14204434)
Supplement: Supplementary file 1 [file polymers-14-04434-s001.zip]

Archive with 1 entries (1 files):
- polymers-1953508-supplementary.pdf
